# Supplementary material for: Historical Selection, Adaptation Signatures, and Ambiguity of Introgressions in Wheat
Source: Int J Mol Sci. 2023 May 7;24(9):8390. doi: 10.3390/ijms24098390 (PMC10179502; doi:10.3390/ijms24098390)
Supplement: Supplementary file 1 [file ijms-24-08390-s001.zip]

Archive with 1 entries (1 files):
- ijms-2362800-supplementary.pdf
